# Supplementary material for: NIR-II Absorbing Conjugated Polymer Nanotheranostics for Thermal Initiated NO Enhanced Photothermal Therapy
Source: Biosensors (Basel). 2023 Jun 12;13(6):642. doi: 10.3390/bios13060642 (PMC10296163; doi:10.3390/bios13060642)
Supplement: Supplementary file 1 [file biosensors-13-00642-s001.zip]

Archive with 1 entries (1 files):
- biosensors-2418000-supplementary.pdf
